# Supplementary material for: Differential Biotransformation of Glycyrrhizin by Licorice-Derived Endophytic Fungi and Accumulation-Promoting Effects of Fungal Inoculation
Source: Int J Mol Sci. 2026 Jun 16;27(12):5444. doi: 10.3390/ijms27125444 (PMC13299809; doi:10.3390/ijms27125444)
Supplement: Supplementary file 1 [file ijms-27-05444-s001.zip]

Archive with 1 entries (1 files):
- ijms-4265754-supplementary.pdf
